# Supplementary material for: Evaluating Toxicity and Anti-Osteogenic Activity of Artemisinin-Inspired Endoperoxides in Zebrafish Larvae
Source: Toxics. 2026 Mar 17;14(3):261. doi: 10.3390/toxics14030261 (PMC13030048; doi:10.3390/toxics14030261)
Supplement: Supplementary file 1 [file toxics-14-00261-s001.zip]

Archive with 1 entries (1 files):
- toxics-4140339-supplementary.pdf
